# Supplementary material for: Tribbles1 is host protective during in vivo mycobacterial infection
Source: eLife. 2024 Jun 18;13:e95980. doi: 10.7554/eLife.95980 (PMC11186633; doi:10.7554/eLife.95980)
Supplement: Figure 1—source data 1. [file elife-95980-fig1-data1.zip › Figure 1-source data 1.csv]

+PPD	Unstimulated
7.363623	6.788729
7.518235	6.500329
7.508524	6.769429
7.696617	6.810859
7.448735	6.245911
7.670789	6.694902
7.795343	6.932479
7.029599	6.576564
6.283177	5.240310
6.497951	6.226293
