# Supplementary material for: Tribbles1 is host protective during in vivo mycobacterial infection
Source: eLife. 2024 Jun 18;13:e95980. doi: 10.7554/eLife.95980 (PMC11186633; doi:10.7554/eLife.95980)
Supplement: Figure 1—source data 2. [file elife-95980-fig1-data2.zip › Figure 1-source data 2.csv]

+PPD	Unstimulated
6.601481	6.247554
7.358942	6.236884
6.714100	6.572768
7.289017	6.202563
7.022446	6.270294
7.460356	6.699576
7.366819	5.735665
6.102065	5.430376
7.104099	6.227257
