# Supplementary material for: Tribbles1 is host protective during in vivo mycobacterial infection
Source: eLife. 2024 Jun 18;13:e95980. doi: 10.7554/eLife.95980 (PMC11186633; doi:10.7554/eLife.95980)
Supplement: Figure 1—source data 3. [file elife-95980-fig1-data3.zip › Figure 1-source data 3.csv]

+PPD	unstimulated
-0.750220	-1.433820
-0.644560	0.256914
-0.138250	0.065980
-0.505620	-2.697230
0.677729	0.125094
0.676686	-0.422990
0.662479	-0.654630
1.149324	0.252165
-0.891640	-1.403060
-0.204390	0.198139
