# Supplementary material for: Tribbles1 is host protective during in vivo mycobacterial infection
Source: eLife. 2024 Jun 18;13:e95980. doi: 10.7554/eLife.95980 (PMC11186633; doi:10.7554/eLife.95980)
Supplement: Figure 1—source data 4. [file elife-95980-fig1-data4.zip › Figure 1-source data 4.csv]

+PPD	unstimulated
-0.700290	-2.022890
0.109961	0.192601
-0.194740	-0.051740
0.131200	-0.416150
-0.292580	0.218226
-1.493420	-0.639330
-0.224040	-1.316940
-1.919750	0.007095
0.706919	0.682452
