# Supplementary material for: Tribbles1 is host protective during in vivo mycobacterial infection
Source: eLife. 2024 Jun 18;13:e95980. doi: 10.7554/eLife.95980 (PMC11186633; doi:10.7554/eLife.95980)
Supplement: Figure 1—source data 5. [file elife-95980-fig1-data5.zip › Figure 1-source data 5.csv]

+PPD	unstimulated
5.249332	6.119927
6.192851	5.797753
5.393276	5.938630
5.954775	5.710445
4.584587	4.708303
6.115209	6.426489
5.195922	5.041558
6.851199	5.919201
5.771230	3.805703
6.144316	4.771862
