# Supplementary material for: Tribbles1 is host protective during in vivo mycobacterial infection
Source: eLife. 2024 Jun 18;13:e95980. doi: 10.7554/eLife.95980 (PMC11186633; doi:10.7554/eLife.95980)
Supplement: Figure 1—source data 6. [file elife-95980-fig1-data6.zip › Figure 1-source data 6.csv]

+PPD	unstimulated
5.731038	4.571158
4.926919	5.090325
6.448123	5.156279
6.207102	6.102648
4.776726	3.957459
4.579283	4.285182
6.199208	5.947591
5.134082	3.424877
6.179226	5.392222
