# Supplementary material for: Tribbles1 is host protective during in vivo mycobacterial infection
Source: eLife. 2024 Jun 18;13:e95980. doi: 10.7554/eLife.95980 (PMC11186633; doi:10.7554/eLife.95980)
Supplement: Figure 1—source data 7. [file elife-95980-fig1-data7.zip › Figure 1-source data 7.csv]

Active TB TST	Latent TB TST	Saline
5.307451	3.508568	3.431792
5.236864	5.651406	3.358690
5.895950	4.967169	3.343520
5.338571	4.894484	3.485561
5.540267	4.840785	3.313657
5.434152	5.105497	3.236322
5.742847	5.225989	3.385240
5.372333	4.986488	3.568446
5.737527	5.042625	3.402009
6.221524	5.543444	3.575384
4.715059	4.770359	3.813807
4.918896	4.749575	3.781952
5.770768	4.967333	3.278425
5.622651	4.464321	3.274551
4.644742	5.129479	3.766589
4.282765	5.072095	3.382072
4.482036	4.504303	4.012730
5.224936	5.339173	3.756538
3.428590	4.576419	3.506242
5.388817	4.880452	3.805312
5.707138	5.242217	3.525052
5.392708	5.264801	4.856018
5.525011	5.134817	3.508817
5.410443	4.657547	3.638562
3.940454	4.328422	3.758144
5.282668	5.122108	3.475956
4.880202	4.548715	3.827379
4.345325	5.402383	3.616210
5.203782	6.013955	3.353080
5.717841	5.367704	4.139277
5.431628	5.179369	3.098864
4.985327	5.087738	3.814398
5.730217	5.315586	3.970153
1.978547	5.240608	3.869529
6.110678	4.775972
4.843729	5.534361
5.173279	5.610331
2.726384	5.649591
4.251271	4.872679
5.173314	2.499124
5.455673	4.895096
3.453005	4.111196
4.887348	5.008945
5.320283	5.224620
5.076826	3.468219
5.463475	5.212400
4.971379	5.293945
4.407758	4.619333
5.238285	3.776285
6.125446	5.768426
5.118225	4.241535
5.177493	5.005150
5.907814	3.176163
	4.464399
	4.270811
	4.864368
	5.889352
	4.752612
	4.743699
	5.247406
	5.656433
	4.737099
	4.891078
	5.232625
	4.937804
	5.120821
	5.156436
	4.212806
	5.386381
	4.514072
	5.821556
	3.496359
	6.219899
	6.160633
	5.699267
	5.307428
	4.977898
	4.437280
	5.636832
	5.432640
	5.573015
	6.343745
	4.971253
	4.578780
	3.844822
	5.824668
	4.107673
	3.970477
	3.762774
	5.612582
	5.307448
	5.304996
	5.258843
	4.238457
	3.957056
	5.437023
	5.286434
	5.515038
	3.335338
	4.495173
	4.461892
	4.724662
	4.960964
	4.959944
	4.782332
	4.341808
	5.674788
	4.984099
	5.403045
	5.536834
	4.168826
	3.190830
	3.917913
	4.880300
	4.830370
	4.521795
	3.837840
	4.162999
	3.894442
	5.222102
	5.200999
	4.851972
	4.539945
	5.154855
	5.374096
	4.098016
	5.410071
	5.249655
	5.824974
	5.091326
	5.084942
	4.146630
	5.489042
	5.176799
	1.845109
	5.672789
	2.918982
	4.876168
	5.096258
	5.740987
	5.605172
	5.780415
	5.503030
	4.050031
	5.551466
	5.597648
	5.735191
	4.940725
	5.503481
	5.275723
	5.666109
	4.729658
	4.569324
	4.996916
	5.846111
	4.495753
	5.622501
	4.788532
	4.519581
	5.481754
	5.021193
	4.917722
	5.189448
	4.803840
	5.188816
	5.155329
	3.102491
	4.972561
	5.521586
	4.523063
	5.325213
	4.081746
	4.726620
	5.316889
	4.988408
	5.733244
	5.336433
	5.487368
	3.791976
	5.815738
	5.852019
	4.474569
	4.908671
	4.786672
	5.285754
	5.394225
	4.804027
	5.327249
	5.020442
	4.387813
	5.481250
