# Supplementary material for: Tribbles1 is host protective during in vivo mycobacterial infection
Source: eLife. 2024 Jun 18;13:e95980. doi: 10.7554/eLife.95980 (PMC11186633; doi:10.7554/eLife.95980)
Supplement: Figure 1—source data 8. [file elife-95980-fig1-data8.zip › Figure 1-source data 8.csv]

Active TB TST	Latent TB TST	Saline
4.277391	2.901812	3.640873
4.688119	4.107084	3.097368
4.240292	4.629683	3.346289
4.283286	4.202942	4.141016
5.029126	4.124828	3.987789
4.341098	3.946456	4.056369
4.327026	4.185851	3.608879
4.547060	4.120051	3.757121
4.336946	4.599473	3.911195
4.153879	4.326425	4.004130
4.705701	4.238270	3.818089
4.691026	3.765872	3.542095
4.685099	4.649430	4.295693
3.900744	4.638623	3.828959
3.838965	4.755756	3.799683
4.406062	3.655541	4.015552
4.425285	4.913095	4.150122
3.841421	4.377153	3.771416
2.188998	4.272520	4.184687
3.813566	3.802339	4.125005
3.400574	4.228248	4.077557
4.003263	4.333935	3.975076
4.161995	4.500174	3.872649
4.190209	4.505774	4.061171
4.215586	4.736999	4.083959
4.172107	4.262414	2.816678
3.639538	4.184022	4.132564
4.442920	4.457563	4.052664
4.061261	3.821928	3.856918
3.847284	4.343950	3.843323
4.681758	4.304687	3.856892
4.162564	4.370597	3.893218
3.996557	4.135679	3.761818
2.379697	4.581019	3.815837
4.705807	4.135666
2.570840	4.265238
4.426489	3.396775
3.849588	4.336702
4.525014	4.848281
4.553463	3.623186
4.435010	4.543150
3.863822	4.047586
4.402193	4.384092
3.949583	3.584592
4.042108	3.005886
3.413251	4.617504
3.429628	4.734273
4.325173	4.271011
3.848556	3.730793
4.148058	4.164602
5.134832	4.449583
5.045350	3.733816
4.370213	3.465871
	4.721602
	4.842271
	4.373214
	4.370312
	4.641635
	4.826558
	4.251046
	4.315714
	2.976442
	3.994845
	4.391955
	4.761049
	4.291275
	4.286087
	4.722344
	4.407985
	3.280944
	4.267590
	3.915038
	4.081445
	4.290829
	4.114812
	4.042464
	4.713545
	4.892158
	4.453512
	4.098046
	4.362477
	4.147154
	4.599012
	4.438803
	3.993281
	3.654168
	4.320374
	3.806455
	3.621347
	4.092988
	4.245378
	3.966698
	4.023162
	4.154056
	3.933815
	4.300208
	4.507521
	4.731640
	4.087220
	4.671593
	4.954860
	4.358067
	4.296076
	4.483190
	3.993391
	4.800077
	3.836705
	4.213931
	4.595760
	4.285732
	4.338758
	3.536228
	3.629760
	3.910420
	4.181699
	3.648422
	3.029928
	4.246646
	3.968539
	4.436831
	4.619002
	4.224355
	5.343212
	4.574248
	4.534745
	3.171509
	4.382001
	4.595748
	4.270986
	4.265485
	3.824928
	4.136706
	4.312005
	4.585855
	2.443411
	3.959704
	3.637890
	4.659979
	4.286505
	3.503311
	3.572453
	4.543323
	4.442230
	4.690703
	3.999591
	4.033231
	4.199246
	4.105544
	4.820975
	5.003192
	4.340646
	4.385864
	3.480001
	3.755637
	4.332101
	4.304866
	4.262800
	4.620983
	4.156466
	4.348138
	4.754158
	3.694307
	4.305800
	4.409778
	4.192272
	4.297868
	3.549925
	3.001863
	4.578832
	4.493362
	3.906252
	3.644358
	4.708363
	4.590671
	4.262475
	3.935688
	4.393641
	4.090249
	3.926471
	4.606662
	3.720448
	4.716994
	4.165982
	4.100018
	4.292831
	3.456567
	3.610683
	4.586301
	4.123405
	4.310319
	3.022256
