# Supplementary material for: Tribbles1 is host protective during in vivo mycobacterial infection
Source: eLife. 2024 Jun 18;13:e95980. doi: 10.7554/eLife.95980 (PMC11186633; doi:10.7554/eLife.95980)
Supplement: Figure 1—source data 9. [file elife-95980-fig1-data9.zip › Figure 1-source data 9.csv]

Active TB TST	Latent TB TST	Saline
2.976828	2.645594	3.270843
2.586501	2.799855	3.471357
3.098833	3.491550	3.712273
3.129293	2.751368	3.058633
3.065645	3.002195	3.871268
2.804116	3.381677	3.540957
2.507357	3.237594	3.884929
2.763887	2.612364	4.065279
2.993422	3.048897	3.427915
3.117438	3.492118	3.647794
2.964799	3.541516	3.524538
2.887601	2.858014	3.597200
2.579096	3.084652	3.536701
3.150151	2.977349	3.446452
3.326934	2.697729	3.433900
3.368450	3.270161	3.422879
3.306747	2.408818	3.777353
3.513259	2.718026	3.839250
2.715461	2.449609	3.455097
3.177934	2.649415	2.842677
2.891342	2.836422	3.252441
3.094161	2.717886	3.574866
2.820965	2.864782	3.205835
2.715806	2.821195	3.548046
3.175184	3.654247	3.607625
3.078926	2.732915	1.642675
3.121852	2.810776	3.029134
3.397921	2.572283	3.611118
3.042359	3.335355	3.615043
2.963670	2.530666	3.518083
2.851783	2.609644	3.116339
2.869786	2.722779	3.509025
3.174192	2.793843	2.621575
2.190823	3.271451	3.244758
2.766444	3.047868
2.808733	2.429155
2.864556	2.673592
2.885399	2.940186
2.783607	2.879271
2.371174	3.303934
2.905995	3.149449
2.981042	3.098900
2.874997	2.902864
2.620397	3.114316
2.912470	3.721047
3.206869	2.296754
3.253873	2.472010
3.180446	2.891233
2.828511	3.727282
2.901490	2.955939
2.750763	3.065703
3.068099	3.165876
2.753460	3.603786
	2.365995
	2.977925
	2.899796
	2.796878
	3.039510
	3.248967
	3.102415
	2.603171
	2.813608
	3.284149
	2.556881
	2.795529
	2.897696
	3.055005
	3.090532
	2.732143
	3.264140
	2.712664
	2.955493
	2.809840
	3.455985
	3.073806
	2.850117
	3.295961
	3.081367
	3.235311
	2.672878
	3.865548
	2.870887
	2.976499
	3.387302
	3.063546
	3.531779
	3.264399
	3.174819
	3.063562
	3.088171
	2.610610
	2.675579
	2.908973
	3.328843
	3.204356
	3.172990
	2.874985
	3.089441
	3.771462
	3.167272
	2.957347
	2.814764
	2.828352
	3.167189
	3.020193
	3.206295
	2.580450
	2.858335
	3.003825
	3.127936
	3.494371
	3.754350
	3.707662
	2.629401
	2.806465
	3.584734
	2.729001
	2.750028
	2.839777
	2.846678
	2.826970
	2.442672
	2.116129
	2.637197
	2.570262
	2.689338
	2.841863
	3.043314
	2.807845
	2.827929
	3.677723
	3.909904
	2.909979
	3.151527
	3.326626
	2.670504
	3.390845
	3.623217
	2.900346
	3.134788
	3.084013
	2.599857
	2.834658
	3.252234
	2.340136
	2.436897
	2.536809
	2.594085
	2.479979
	2.774882
	2.804873
	2.543587
	2.858295
	3.379784
	3.084309
	2.086770
	2.678547
	3.036413
	3.271319
	3.466811
	2.385388
	2.992502
	2.541765
	2.656784
	2.735172
	2.896446
	3.760370
	2.836268
	2.703280
	2.838112
	2.851899
	3.221747
	3.213325
	2.777979
	2.818818
	3.254804
	3.003256
	2.697083
	2.873902
	2.937530
	2.887914
	2.966294
	2.712803
	3.108657
	3.224288
	3.331132
	2.730496
	2.990322
	3.041931
	3.332425
	3.119016
