# Supplementary material for: Tribbles1 is host protective during in vivo mycobacterial infection
Source: eLife. 2024 Jun 18;13:e95980. doi: 10.7554/eLife.95980 (PMC11186633; doi:10.7554/eLife.95980)
Supplement: Figure 4—source data 1. [file elife-95980-fig4-data1.zip › Figure 4-source data 1.csv]

	PR	DAHIF1	DNHIF1	trib1
1	2542	1023	1946	123
1	1400	189	1676	200
1	1480	1069	1076	410
1	559	642	1293	784
1	1237	382	1358	1069
1	1212	883	384	984
1	784	1416	291	412
1	1193	1096	1481	156
1	576	1210	1211	271
1	2681	9	967	120
1	1715	469	1794	1205
1	1987	475	1395	411
1	2739	430	1395	524
1	1769	123	1239	922
1	1404	294	1454	854
1	215	803	788	278
1	256	385	1925	1092
1	107	1899	1644	1053
1	1094	974	264	279
1	599	1133	1905	1160
1	1907	546	587	502
1	1595	915	1076	718
1	1171	499	670	553
1	176	1749	194	22
1	1041	911	751	964
2	410	417	1110	410
2	3246	3108	2737	2473
2	4935	1022	1628	2234
2	3743	2135	4981	526
2	3185	1168	1404	1503
2	2999	144	2702	151
2	3273	1008	823	2799
2	2335	532	2781	628
2	392	599	1924	1688
2	1973	141	2127	2061
2	2243	1044	1452	609
2	1463	1259	3691	772
2	2699	888	2087	443
2	765	196	2030	142
2	1695	1509	1715	2294
2	1549	739	6098	2711
2	1584	629	5397	1788
2	2846	686	170	1074
2	4095	256	921	1768
2	2758	1914	964	2951
2	1543	110	3715	425
2	1949	269	2686	1544
2	1672	1176	893	713
2	465	282	3740	862
2		562		215
2		549
3	977	2596	1702	4124
3	2033	3769	2561	2396
3	821	2848	3208	2051
3	227	2755	2788	1446
3	1758	1555	2830	1112
3	2651	1728	2759	383
3	1180	2132	1870	317
3	5806	2103	2065	2041
3	2872	242	975	2607
3	4866	938	3267	1965
3	2019	1148	1951	1257
3	1596	742	4443	765
3	3831	585	1869	1933
3	2283	1983	2806	317
3	2820	113	3791	1314
3	2787	442	3828	1788
3	1705	659	5092	1150
3	2901	418	1889	1488
3	2926	167	1462	563
3	509	3898	1629	1834
3	2948	1035	4829	1989
3	1332	1541	4194	2192
3	2108	1809	3438	2318
3	1776	2590	2933	92
3	3508	555	3329	244
3	2446	2066	2326	1184
3	2284		2558	1554
