# Supplementary material for: Tribbles1 is host protective during in vivo mycobacterial infection
Source: eLife. 2024 Jun 18;13:e95980. doi: 10.7554/eLife.95980 (PMC11186633; doi:10.7554/eLife.95980)
Supplement: Figure 4—source data 2. [file elife-95980-fig4-data2.zip › Figure 4-source data 2.csv]

	PR	DAHIF1	DNHIF1	trib2
1	1947	4437	1023	261
	1847	63	713	2049
	1068	40	1329	481
	3912	3112	1676	1972
	5012	79	1088	787
	244	2092	1102	272
	944	815	277	1638
	3095	172	841	3485
	111	144	980	876
	131	181	123	371
	1450	16	2173	1754
	1035	938	144	934
	1246	318	1697	1556
	632	1967	1587	1149
	349	1160	2010	383
	340	21	2457	792
	2369	2471	978	930
	317	952	41	1720
	1323	624	753	1640
	2154	188	1218	1145
	156	2310	1816	31
	505	68	117	1139
	2773	359	466	137
	984	499	418	37
	2019	1029	1346	2122
	2777	808	192	1226
	110	727	310	356
	331	2712	1424	1536
	660	91	2447	1584
	223	535	770	860
2	1830	589	145	2762
	3456	66	137	30
	1604	1419	40	849
	23	1275	841	141
	1347	207	452	3936
	142	1555	56	417
	126	1126	550	2186
	888	2014	899	940
	1893	939	3365	208
	849	1084	91	1942
	5408	92	891	14
	5177	996	280	465
	537	324	232	581
	716	345	890	224
	1384	83	1260	632
	633	356	4041	309
	864	174	351	3519
	480	674	56	431
	769	109	238	107
	34	707	2779	212
	140	728	149	608
	2898	214	1813	613
	2023	92	285	14
	293	605	1589	25
	1720	220	89	1037
	606	118	644
	1377	41	1199
	1242	1183	44
	223	749	1310
	234	341	1332
3	4282	398	1165	2015
	2	643	14	4591
	2313	453	3859	2118
	3349	995	10	2296
	3521	232	6080	1487
	4025	720	1	894
	197	95	4279	2658
	6786	1331	4072	3503
	5448	0	1156	1626
	4211	1186	1445	563
	1108	122	2609	118
	6270	1	223	2401
	5325	272	1893	2141
	5035	1292	522	75
	1680	2056	1663	1071
	1154	364	2	1544
	1705	181	1613	2217
	2048	16	5001	751
	2	0	1966	1584
	2193	623	4444	2019
	4687	0	6	2608
	3316	1158	2689	1582
	506	22	714	89
	1062	543	2144	2954
	1964	2906	4139	330
	6186	226	2292	900
	1302	2	2168	397
	1889	5	3309	159
	1482	874	4992	267
	3294	0	304	3269
				406
