# Supplementary material for: Tribbles1 is host protective during in vivo mycobacterial infection
Source: eLife. 2024 Jun 18;13:e95980. doi: 10.7554/eLife.95980 (PMC11186633; doi:10.7554/eLife.95980)
Supplement: Figure 4—source data 3. [file elife-95980-fig4-data3.zip › Figure 4-source data 3.csv]

	PR	DAHIF1	DNHIF1	trib3
1	2789	35	1493	1173
	1109	2438	2441	2675
	2667	2358	4696	3060
	1571	878	3555	1377
	265	186	799	1921
	2740	573	1697	1395
	1825	2148	1549	5452
	1010	1488	236	3162
	3127	580	687	5770
	2179	2511	1151	2424
	3083	379	1583	2014
	3603	3679	2840	823
	2592	1764	1664	2216
	297	690	1868	1015
	3672	591	1347	2320
	838	2	3773	2130
	998	1351	1634	3362
	1953	1020	1245	3199
	3473	657	2103	2058
	3345	3683	1831	3413
2	1717	2217	4577	610
	850	3457	1015	1941
	7782	2904	395	387
	5276	1782	515	809
	1562	2643	2232	1435
	3498	4029	497	1636
	1327	3292	1415	3526
	904	6527	2303	3365
	1528	68	2000	1575
	6945	2089	3792	1455
	930	262	2366	4327
	6280	2403	1638	1131
	1582	6049	1827	2019
	2333	6291	4517	5741
	1989	1973	1908	2892
	2815	2516	2265	5552
	2379	1719	2501	2480
	1949	3011	1009	2311
	2839	4065	1251	4487
	3439	1415	4937	1483
	3727	1974	1926	8535
	1535	4065	983	2580
	3052	1649	2370	3553
3	201	2304		93
	2822	3162		47
	1781	1426		4252
	560	788		407
	580	3302		1033
	2732	93		1049
	4333	1661		1052
	2284	2645		3092
	1490	2541		691
	952	129		1857
	790	2536		1610
	622	184		1962
	237	2534		723
	1726	904		1616
	370	2170		1206
	4155	2162		729
	1585	189		2655
	1229	253		2511
	2375	4115		1983
	893	1446		499
	1516	262		1719
	3815	2802		2038
	251	186		1185
	1747	2633		1673
	2203	771		1769
	1796	348		372
		3312		1859
	1207			2117
	2232			3086
	819			1536
	1118			1790
	2102			1734
	1574			1410
	1355			1882
	1116			4339
	1354			1261
	875			2240
	1793			2402
	1752			2453
	1195			1429
	1334			1969
	1301			2002
	1901			2182
	1256			1699
	794			1252
	4916			1260
	1439			1149
	1754			1282
	1836			1676
	1543			3408
	1836			869
	2831			866
