# Supplementary material for: Tribbles1 is host protective during in vivo mycobacterial infection
Source: eLife. 2024 Jun 18;13:e95980. doi: 10.7554/eLife.95980 (PMC11186633; doi:10.7554/eLife.95980)
Supplement: Figure 4—source data 4. [file elife-95980-fig4-data4.zip › Figure 4-source data 4.csv]

	WT	tyrosinase	trib1	trib3
1	170	237	1584	598
	1638	543	1474	0
	685	1439	2383	59
	501	268	502	1
	1238	785	611	381
	14	319	447	0
	233	1099	397	53
	540	656	714	188
	1698	501	1236	1679
	894	1744	763	132
	283	609	1142	339
	448	490	2252	401
	3091	575	2824	427
	2202	326	1242	1016
	906	1390	1925	76
	629	1741	2597	185
	37	811	2022	67
	917	594	2301	539
	1636	163	388	160
	95	222	2686	741
	1387	99	1759	45
	478	367	1799	83
	857	97	1977	2485
	419	205	1048	487
	115	554	463	1234
	236	875	858	0
	1223	1146	603	0
	793	1108	553	774
	429	1537	716	362
	2354	1180	858	868
2	813	2260	165	1435
	3902	1300	4135	1632
	2166	1105	3839	3110
	579	2084	4161	1370
	1419	366	67	437
	409	3383	428	1955
	201	3815	1744	1475
	200	1840	592	453
	1488	1191	3956	1188
	893	1225	1773	1707
	1506	0	1601	203
	553	1125	614	1532
	542	2928	5946	1767
	1380	1821	3070	1477
	1583	1245	2358	430
	652	1617	241	0
	2902	758	4052	1275
	1001	1401	1913	1327
	832	2073	39	1525
	314	1585	2170	65
	511	1526	321	887
	972	138	206	149
	1909	27	1985	1181
	1457	2021	2932	2272
	161	133	1822	12
	1016	871	120	947
	190	339	1503	118
	802	987	422	138
	1535	2249	2041	527
	1612	141	3064	0
3	1221	165	1483	395
	1281	163	628	0
	872	1009	1491	254
	1604	445	3705	851
	477	483	760	268
	671	272	2479	292
	2747	616	1457	601
	672	104	837	903
	899	274	5006	601
	204	130	1050	717
	3351	814	1186	264
	897	674	2072	163
	1545	788	962	0
	699	688	1189	602
	251	22	1387	59
	1335	2139	1361	3
	687	2406	317	896
	1357	532	1363	548
	37	1125	791	550
	1430	381	397	1031
	1510	351	1782	26
	1053	440	1206	844
	962	801	1471	682
	4	172	1607	650
	1740	430	1156	805
	1707	342	478	870
	398	31	2190	460
	773		710	613
	761			420
	1348			2250
