# Supplementary material for: Tribbles1 is host protective during in vivo mycobacterial infection
Source: eLife. 2024 Jun 18;13:e95980. doi: 10.7554/eLife.95980 (PMC11186633; doi:10.7554/eLife.95980)
Supplement: Figure 4—source data 5. [file elife-95980-fig4-data5.zip › Figure 4-source data 5.csv]

	trib1+/+	trib1Δ94/Δ94
1	154	78
	63	0
	198	22
	61	613
	1	237
	137	189
	167	0
	40	210
	3	69
	254	108
	4	141
	190	240
	108	81
	44	11
	99	50
	12	60
	0	195
	83	35
	64	22
	116	284
	0	210
	2	10
	30	76
	0	21
	1	104
	320	75
		101
		0
		32
		92
		195
		5
		46
		106
		0
2	135	286
	110	264
	101	175
	93	123
	139	257
	59	74
	168	53
	65	329
	105	64
	54	236
	97	9
	25	42
	63	98
	114	84
	48	98
	93	238
	19	128
	199	121
		84
		520
		210
		123
		56
		182
		226
		258
		918
		426
		17
3	170	318
	424	146
	139	74
	128	310
	13	97
	88	2
	577	49
	258	626
	31	103
	81	21
	210	390
	34	209
	0	253
	372	69
	171	218
	85	43
	29	43
	253	139
	308	327
	0	121
	0	702
		119
		25
		148
		91
		999
		357
		5
		326
		0
		259
		1471
4	315	218
	406	192
	129	235
	190	125
	70	495
	655	699
	116	177
	12	12
	52	398
	470	6
	170	369
	202	418
	294	14
	0	0
	289	0
	255	1226
	204	601
		352
