# Supplementary material for: Tribbles1 is host protective during in vivo mycobacterial infection
Source: eLife. 2024 Jun 18;13:e95980. doi: 10.7554/eLife.95980 (PMC11186633; doi:10.7554/eLife.95980)
Supplement: Figure 5—source data 1. [file elife-95980-fig5-data1.zip › Figure 5-source data 1.csv]

PR	T1 OE	T1 cpr	T3 OE	T3 cpr
150	142	145	154	158
123	117	133	149	135
89	116	145	130	86
119	114	110	126	117
149	103	85	140	157
109	137	153	93	114
98	136	126	111	130
172	153	139	143	156
129	127	127	120	106
132	138	121	135	122
107	120	140	132	163
94	131	109	113	116
103	111	115	103	88
111	135	103	109	132
99	109	132	134	102
94	99	118	106	130
97	163	119	157	149
131	157	136	143	152
90	134	128	108	138
80	151	118	106	112
114	115	135	120	129
108	152	171	133	127
136	119	107	145	123
115	107	87	136	143
137	117	122	127	136
122	143	130	96	140
141	126	132	116	118
154	123	124	154	157
128	186	130	111	97
120	105	171	135	93
