# Supplementary material for: Tribbles1 is host protective during in vivo mycobacterial infection
Source: eLife. 2024 Jun 18;13:e95980. doi: 10.7554/eLife.95980 (PMC11186633; doi:10.7554/eLife.95980)
Supplement: Figure 5—source data 2. [file elife-95980-fig5-data2.zip › Figure 5-source data 2.csv]

PR	T1 OE	T1 cpr	T3 OE	T3 cpr
179	224	233	205	223
236	208	166	193	180
178	188	171	247	216
219	232	175	221	204
184	182	242	165	188
254	162	207	187	254
195	188	184	179	217
169	245	185	205	191
222	224	273	185	226
201	212	238	231	162
245	213	172	223	160
214	186	222	178	223
170	174	210	214	195
174	191	193	198	197
226	231	167	189	217
190	243	253	251	222
198	206	199	188	296
228	199	218	219	161
253	185	173	235	180
172	175	277	185	181
250	233	181	186	187
216	205	181	224	220
188	177	214	246	220
202	255	270	243	233
204	232	249	189	254
214	242	157	205	179
212	191	233	191	219
253	164	242	197	221
177	169	200	233	226
197	260	187	212	186
