# Supplementary material for: Tribbles1 is host protective during in vivo mycobacterial infection
Source: eLife. 2024 Jun 18;13:e95980. doi: 10.7554/eLife.95980 (PMC11186633; doi:10.7554/eLife.95980)
Supplement: Figure 5—source data 3. [file elife-95980-fig5-data3.zip › Figure 5-source data 3.csv]

PR	T1 OE
86	88
76	69
76	81
101	126
97	106
120	128
81	106
102	137
98	95
123	72
103	100
105	112
101	96
103	53
134	120
91	78
136	127
86	107
100	73
125	99
132	72
119	102
119	90
103	126
100	65
93	91
86	120
	89
	121
	75
