# Supplementary material for: Tribbles1 is host protective during in vivo mycobacterial infection
Source: eLife. 2024 Jun 18;13:e95980. doi: 10.7554/eLife.95980 (PMC11186633; doi:10.7554/eLife.95980)
Supplement: Figure 5—source data 4. [file elife-95980-fig5-data4.zip › Figure 5-source data 4.csv]

Tyr cpr	T1 cpr
105	117
108	103
82	101
103	108
86	99
109	109
102	126
114	79
99	116
121	77
109	139
79	113
97	131
117	98
66	82
91	119
151	102
103	103
101	111
82	106
124	101
78	113
113	146
114	132
122	116
125	99
134	125
125	117
89	109
90	121
