# Supplementary material for: Tribbles1 is host protective during in vivo mycobacterial infection
Source: eLife. 2024 Jun 18;13:e95980. doi: 10.7554/eLife.95980 (PMC11186633; doi:10.7554/eLife.95980)
Supplement: Figure 5—source data 5. [file elife-95980-fig5-data5.zip › Figure 5-source data 5.csv]

PR 2dpf	T1 OE 2dpf	PR 3dpf	T1 OE 3dpf
79	64	147	98
81	113	130	103
90	67	97	110
67	82	112	125
103	99	104	102
74	109	116	124
73	60	98	131
87	69	92	120
99	85	124	128
86	54	144	119
69	115	101	96
85	72	84	113
77	75	128	105
55	84	112	123
72	85	119	114
84	70	132	147
71	71	114	99
89	90	121	101
89	98	101	108
54	87	126	73
72	61	123	94
97	78	104	109
68	74	112	107
71	63	106	116
111	81	100	96
87	72	107	105
83	69	121	107
89	84	150	136
91	78	105	95
80	89	76	117
92	82	113	88
78	85	104	126
58	60	80	137
79	62	105	84
90	75	116	100
87	73	97	105
75	83	111	110
77		103
42		109
64		78
57		98
74		113
