# Supplementary material for: Tribbles1 is host protective during in vivo mycobacterial infection
Source: eLife. 2024 Jun 18;13:e95980. doi: 10.7554/eLife.95980 (PMC11186633; doi:10.7554/eLife.95980)
Supplement: Figure 5—source data 6. [file elife-95980-fig5-data6.zip]

Archive with 1 entries (1 files):
- Figure 5-source data 6.csv
