# Supplementary material for: Tribbles1 is host protective during in vivo mycobacterial infection
Source: eLife. 2024 Jun 18;13:e95980. doi: 10.7554/eLife.95980 (PMC11186633; doi:10.7554/eLife.95980)
Supplement: Figure 5—source data 6. [file elife-95980-fig5-data6.zip › Figure 5-source data 6.csv]

Tyr cpr 2dpf	T1 cpr 2dpf	Tyr cpr 3dpf	T1 cpr 3dpf
87	68	124	72
118	66	99	116
84	63	121	102
80	71	122	110
76	90	105	126
84	92	85	108
63	93	116	71
49	78	125	86
64	61	86	82
67	104	104	104
85	52	132	121
111	83	92	100
64	100	110	99
77	77	117	123
70	64	98	86
80	60	84	115
62	62	100	100
82	66	86	79
63	78	99	92
77	58	92	94
86	65	103	98
67	64	96	89
77	39	113	96
62	86	102	124
76	69	89	98
74	60	101	105
56	77	106	110
72	81	78	108
79	57	98	99
91	68	102	113
69	94	106	128
72	99	131	115
73	76	146	140
97	101	118	113
97	87	98	114
88	66	117	102
80	85	99	104
70	86	106	128
49	69	126	111
97	96	120	92
94	67	111	94
75	71	98	98
93	90	90	120
78	79	102	106
75	88	128	86
112	102	99	109
80	68	117	98
80	93	119	99
82	82	107	114
118	108	87	100
70	86	93	126
92	85	105	114
73	75	106	118
89	78	118	55
88	113	109	106
82	99	113	130
55	84	101	99
73	103	79	107
77	96	103	116
83	71	106	69
