# Supplementary material for: Tribbles1 is host protective during in vivo mycobacterial infection
Source: eLife. 2024 Jun 18;13:e95980. doi: 10.7554/eLife.95980 (PMC11186633; doi:10.7554/eLife.95980)
Supplement: Figure 6—source data 1. [file elife-95980-fig6-data1.zip › Figure 6-source data 1.csv]

	PR	DAHIF1	DNHIF1	trib1	trib3
1	8.033284	23.571220	15.687220	24.329020	13.006270
	4.418163	13.602200	12.228350	24.683650	5.272750
	6.385686	30.689540	12.363460	15.680610	5.302945
	5.662010	24.450570	12.619340	18.240650	3.573625
	4.200546	8.607479	7.469984	13.450390	2.773355
	6.770565	14.860670	4.970291	25.801220	1.439800
	46.593630	25.554720	15.789530	16.000360	5.821912
	27.444450	17.734190	10.664150	19.989080	3.952446
	11.438650	21.926620	7.489226	13.870760	4.889612
	11.093280	20.136850	2.901259	11.987030	1.201584
	11.207130	9.121872	2.952182	26.618190	1.112738
	21.876080	10.461130	3.491269	20.014970	3.083372
	15.548330	16.771480	10.283220	27.170390	6.259423
	11.665360	17.537830	4.636712	23.196110	5.043496
	11.412250	15.642070	4.749267	22.933360	3.914480
	10.637210	9.866761	5.604552	16.781360	4.991215
	9.500634	7.053750	3.715253	11.043170	2.849761
	5.566018	10.295520	4.324261	13.978580	1.800457
	15.898000	15.151790	4.211196	31.300790	7.486205
	16.332300	8.473702	4.657754	20.255410	10.190760
	6.463875	21.583140	2.787514	23.407460	14.713610
	5.769150	14.538660	1.317571	20.203570	5.857819
	2.530975	15.791840	2.033683	19.129900	5.729707
	3.791925	9.101188	0.642494	12.969230	2.657795
	6.338748	33.452540	9.851477	16.747860	15.715710
	6.719614	15.629900	13.784020	21.868560	7.579520
	8.035130	12.077130	18.096130	27.298820	4.321231
	13.862460	11.433300	12.548430	20.398960	8.349214
	8.712348	9.434764	8.959387	22.024330	6.615854
	9.103382	10.538300	7.484790	23.460140	9.958252
	10.578430	17.177590	26.413310	10.687320	50.437110
	9.834419	13.383870	23.375860	10.097360	17.428630
	13.577260	7.356855	14.959350	6.568162	18.281060
	12.913600	5.369482	32.056780	4.693136	21.982440
	4.860872	8.117405	15.520180	8.551923	15.869530
	9.134443	4.284184	10.822040	5.885623	20.106330
2	17.843750	36.009520	9.803299	43.870000	13.732000
	7.082766	20.903120	4.152977	25.150000	8.427547
	5.013566	25.918660	4.444700	17.180000	9.735712
	10.655110	32.031920	8.575980	21.010000	22.753990
	8.048788	17.640060	6.413896	8.760000	13.163210
	6.328461	38.007320	11.533680	27.740000	16.502820
	10.361430	23.166230	10.890050	53.790000	7.473439
	13.241770	18.434850	5.980669	44.850000	7.076374
	12.929720	18.318900	9.300557	37.950000	5.487167
	7.481133	15.323380	6.857254	52.130000	6.931626
	4.242533	13.808760	2.843074	28.020000	4.117525
	5.978200	17.106330	2.500215	30.020000	7.597702
	23.440050	12.273610	14.571970	16.850000	8.545071
	12.358010	12.888730	13.322840	24.370000	10.810460
	15.208730	16.667710	21.525430	21.110000	5.478058
	22.424650	8.612987	9.258941	19.920000	8.786678
	8.218563	9.268760	16.761210	19.780000	12.567440
	14.326070	13.639570	11.887430	13.310000	5.935036
	7.966173	36.318230	15.515210	28.700000	28.617550
	9.880075	38.688040	14.219510	23.510000	10.214310
	11.414750	23.670630	10.065950	8.820000	6.480019
	7.950387	27.043450	11.513570	23.000000	4.178980
	7.343816	18.782580	7.500771	13.950000	4.009376
	6.170683	30.629710	7.474316	21.580000	6.045396
	14.983380	62.342460	3.590858	57.340000	5.811112
	15.166380	28.934990	1.105766	23.710000	15.266650
	11.839790	23.908330	4.891824	38.820000	2.405063
	9.977939	35.892500	1.840412	31.970000	2.769542
	3.908696	18.705410	0.563865	36.420000	3.151954
	6.795424	24.113510	0.323354	25.140000	13.932010
	12.891000	36.205340	5.953530	33.410000	19.713110
	6.957558	5.970576	8.043317	36.230000	7.492072
	7.643872	18.787970	3.159886	27.930000	7.487618
	11.629520	18.835960	3.664390	62.340000	3.485495
	13.287230	13.090700	3.932208	19.460000	6.318435
	9.389850	7.865664	4.676693	10.510000	5.111484
3	4.052964	15.017230	8.059529	9.186734	6.660932
	3.512259	15.584540	10.524540	12.882460	3.902825
	1.809418	8.635326	9.426690	12.076790	3.765020
	2.694887	13.397530	5.456789	5.772120	4.532808
	2.936149	12.208500	3.567426	5.373958	3.098857
	2.145115	10.270950	5.910221	7.843855	2.664448
	2.808249	12.467100	1.007094	17.768710	3.642086
	1.299517	9.129063	1.951727	14.410870	2.917994
	1.838408	9.712290	2.907432	10.435560	1.724486
	2.493115	7.266977	1.750860	9.622280	3.249800
	2.036501	6.177085	1.101578	13.156810	3.168632
	2.178546	5.856943	0.636326	12.001470	3.550178
	5.245774	18.995810	3.300200	5.965912	2.125510
	5.413816	21.679430	4.281750	5.280305	2.342002
	7.397240	16.430500	6.561700	3.800573	0.778687
	4.066599	9.121341	3.263900	3.734993	1.126245
	4.301325	15.446820	1.847650	2.595498	0.621847
	2.372951	17.168500	2.439850	2.190292	1.175239
	3.598112	6.091903	2.027153	7.767023	4.424217
	2.055588	8.266703	1.283799	14.036780	7.655303
	4.959252	4.306983	4.853675	9.801047	8.266273
	5.805012	3.398620	1.448165	6.148346	11.214700
	4.820648	8.072783	1.468787	3.380853	9.999470
	6.768580	7.448220	1.030393	7.755392	4.835907
	2.548551	46.657100	3.425817	10.506840	6.283835
	1.877726	31.317290	1.838662	7.609040	4.527587
	1.113370	33.329300	6.751164	8.444894	10.754370
	1.948820	28.368560	2.089766	6.713555	12.372430
	0.903848	32.019530	2.071561	9.175769	6.917212
	2.813464	34.152630	1.295728	12.395410	2.823164
	2.072184	11.360040	9.372460	18.757290	2.448235
	2.202842	3.909796	3.780191	12.343520	3.418887
	1.110464	9.362740	3.926257	8.873372	2.386100
	2.312832	6.499528	2.956165	7.428200	1.442304
	1.077389	5.287676	2.194776	6.351876	1.266972
	2.428266	4.806820	8.421273	7.446080	0.605513
