# Supplementary material for: Tribbles1 is host protective during in vivo mycobacterial infection
Source: eLife. 2024 Jun 18;13:e95980. doi: 10.7554/eLife.95980 (PMC11186633; doi:10.7554/eLife.95980)
Supplement: Figure 6—source data 2. [file elife-95980-fig6-data2.zip › Figure 6-source data 2.csv]

	PR	DAHIF1	DNHIF1	trib1	trib3
1	16.414770	69.870570	7.113421	43.292300	60.838450
	7.829585	4.909592	6.922827	53.213590	22.196560
	13.675850	10.889930	2.645773	27.989670	11.286180
	5.626483	6.939864	6.304459	47.922970	7.781103
	5.136925	10.058460	3.447728	41.242230	9.760195
	1.502393	5.246528	0.789192	29.587660	8.492096
	37.034380	46.974370	23.390760	40.837030	28.956410
	8.709394	26.909870	20.657890	24.748910	16.062580
	9.416487	29.586110	12.179110	20.234710	25.421060
	12.228390	15.911480	5.591426	24.013320	14.568720
	10.160490	8.544514	9.620450	18.470930	14.904320
	10.270380	7.213328	3.976550	8.470862	16.286150
	51.382170	65.683930	19.438740	66.888770	44.722750
	9.004756	34.969320	29.227310	21.320700	19.070750
	7.268472	70.733440	31.823720	36.615870	10.273860
	7.669884	41.870210	31.232180	24.060760	11.053020
	4.174842	25.172490	19.945730	31.167380	12.317160
	3.095016	24.869030	45.321840	19.099180	7.054016
	24.684550	52.589740	11.812000	61.826070	22.861020
	17.572320	47.072270	17.490890	35.601190	16.258010
	31.840380	37.528010	12.781740	31.602190	14.122230
	21.770470	36.939220	22.645740	42.560170	22.641200
	13.099800	21.071020	36.617780	26.132330	10.579570
	18.252220	26.633740	31.295120	18.348440	6.227208
	33.790180	23.638970	21.458100	21.141290	20.747680
	32.070910	14.269060	22.302850	18.817960	13.932820
	19.670110	21.402570	27.979820	24.436990	13.091220
	28.777110	27.465310	16.667410	25.327960	14.516220
	40.699630	21.741100	19.142980	18.539330	5.011096
	11.920910	14.169760	17.686700	13.705790	2.537787
	17.219730	72.152100	3.432544	64.734180	27.705650
	9.618270	68.448100	3.142231	52.419490	11.808980
	3.233860	45.604600	5.198146	49.568130	8.128617
	4.187130	51.236100	5.594753	52.916630	8.459683
	2.723630	41.243950	2.354397	68.429740	4.822125
	2.005178	48.140350	1.886057	28.745400	6.790092
2	8.040944	10.760490	17.734140	28.268430	8.476041
	9.414608	9.053950	7.058807	25.408610	7.486834
	6.088888	6.892504	3.929002	14.235130	7.317714
	4.696384	9.614806	5.305514	17.097990	4.139273
	2.809864	7.449634	3.121829	14.337820	3.626476
	4.755680	11.913810	2.981567	13.744130	1.657873
	9.937568	20.154600	5.863181	15.909440	9.984781
	8.488511	15.248460	6.712080	13.207930	4.877794
	9.733146	14.781170	4.389733	26.943470	3.600113
	6.271149	12.016590	3.547885	10.770760	5.243175
	4.320978	18.344270	4.313563	18.243540	7.184157
	2.933395	16.585250	3.967861	8.476357	2.408774
	10.037380	15.480960	15.240990	12.787550	9.583980
	8.679995	11.573130	7.831028	9.240808	8.964950
	5.744641	12.962170	12.650710	7.928920	3.614090
	6.278885	10.012590	11.905430	9.419733	3.520970
	6.383750	13.860040	4.702540	5.670776	10.744020
	5.260501	10.428320	4.336071	6.424949	4.121740
	3.052116	4.596348	7.045048	50.502520	2.671237
	3.031576	3.056015	4.616110	16.193600	5.418818
	3.910616	4.187809	2.338019	15.373900	4.163467
	4.747356	7.324996	2.438664	8.804153	5.025530
	1.742124	5.187931	1.845199	9.438661	1.645670
	1.489324	6.298943	1.739211	12.232000	0.914043
	8.916772	21.625790	9.431467	23.366800	4.549332
	4.880030	13.029430	4.026143	9.986140	4.262756
	3.265617	16.554600	7.003743	13.871880	3.290163
	2.939570	16.320090	4.558700	14.565590	1.369536
	1.963696	8.290476	7.231207	10.375940	2.021888
	4.221996	20.583410	4.589327	10.643570	3.619304
	2.068890	31.046880	2.768500	24.605550	3.604392
	2.933548	23.963110	2.379500	18.638600	5.253608
	2.314750	18.494590	4.723700	16.966110	5.069998
	2.101088	11.046170	2.534000	14.405990	5.194468
	1.934370	17.466230	3.062900	18.758930	2.321366
	1.909128	12.956270	1.969400	24.497600	2.643130
3	35.240690	32.355440	18.969510	20.239980	14.876850
	20.228710	16.495610	18.836950	16.109860	7.838394
	19.302140	10.317560	22.973760	20.454190	4.724426
	17.484680	9.566937	14.168100	20.548080	4.031044
	23.262310	5.588203	19.007030	17.965510	3.915502
	14.580930	4.018586	8.228028	7.473911	5.662861
	18.253670	36.903780	23.234010	36.539020	3.085163
	23.375570	25.274590	5.637883	17.283050	2.295147
	6.462811	13.752250	11.743120	18.256420	1.063214
	10.312890	15.285830	8.117142	20.078670	3.135587
	7.455232	34.452890	3.458079	9.521311	5.141127
	6.333181	28.399990	5.821099	14.574110	2.649840
	8.620242	31.192090	13.812190	38.805470	13.341270
	0.933346	29.770860	2.521115	29.245380	14.578220
	2.680582	16.153300	3.715445	23.932180	13.062520
	0.879634	15.488620	1.850841	15.811670	15.049530
	0.208838	14.178310	2.128271	18.749290	21.782250
	0.413098	9.205741	1.398487	14.201750	8.768590
	22.183700	90.250260	10.998390	25.632430	23.448090
	10.317400	57.834610	12.681890	23.589790	17.524830
	7.904271	33.190200	7.958820	22.368970	13.536070
	11.970600	20.465510	15.583730	23.765930	13.777960
	11.109490	26.739550	10.799420	22.082260	10.572340
	4.694043	40.309010	9.758716	21.675220	21.827110
	16.596930	44.246890	8.515766	41.918370	10.636390
	21.093570	30.230490	6.235945	31.948450	5.388734
	22.076340	18.323380	1.260255	14.668560	2.948208
	21.076160	24.298940	1.840203	17.860560	3.416887
	15.700860	25.833620	4.418137	10.390310	4.389100
	13.298340	19.968850	2.563789	9.529502	1.424115
	9.892309	27.151160	6.729178	36.548060	28.904430
	5.591092	23.343400	4.480544	26.785010	2.804496
	9.681355	28.470020	4.153312	19.548410	1.742040
	8.870887	20.377440	7.393112	22.065150	5.735624
	12.542140	18.515170	13.160560	16.800620	6.638072
	5.541309	15.275530	1.598042	10.297900	1.534232
