# Supplementary material for: Tribbles1 is host protective during in vivo mycobacterial infection
Source: eLife. 2024 Jun 18;13:e95980. doi: 10.7554/eLife.95980 (PMC11186633; doi:10.7554/eLife.95980)
Supplement: Figure 8—source data 1. [file elife-95980-fig8-data1.zip]

Archive with 1 entries (1 files):
- Figure 8-source data 1.csv
