# Supplementary material for: Tribbles1 is host protective during in vivo mycobacterial infection
Source: eLife. 2024 Jun 18;13:e95980. doi: 10.7554/eLife.95980 (PMC11186633; doi:10.7554/eLife.95980)
Supplement: Figure 8—source data 1. [file elife-95980-fig8-data1.zip › Figure 8-source data 1.csv]

	PR	trib1	tyr	tyr + trib1	cop1	cop1 + trib1
1	1053	485	580	324	983	388
	1342	621	1141	662	229	266
	1280	158	943	321	661	596
	920	459	1310	678	387	583
	149	377	786	433	298	836
	352	680	648	235	270	408
	813	527	1000	475	741	470
	113	350	781	183	293	1114
	868	510	985	400	725	315
	1604	162	845	229	929	365
	239	538	768	284	501	392
	107	107	597	175	744	821
	134	370	955	422	392	434
	223	595	747	367	918	443
	143	118	529	313	906	490
	1472	143	1149	609	636	488
	755	529	967	214	834
	457	161			122
	362
	457
2	97	301	76	2	6	964
	548	289	1193	1055	426	31
	1309	47	103	826	639	513
	75	745	26	533	223	673
	1090	231	861	0	36	122
	281	18	23	204	120	703
	1151	62	1203	0	240	787
	23	2	80	125	1188	728
	204	70	2	200	289	477
	208	234	336	170	620	315
	457	15	449	3	3	877
	1428	1	122	195	2	577
	272	115	130	565	564	99
	249	370	458	310	321	127
	0	528	180	559	453	8
	32	154	861	290	218	146
	953	429	258	96	339	588
	156	73	453	83	65	121
	775	968	558	800	292	773
	831	356	272	7	252	9
	405	182	399	79	323	1026
	377	178	245	208	704	539
	347	246	609	7	379	380
	1127	3	508	58	64	116
		68	980	48	725	290
		66	468	2	223
		48	503	153	1132
		43	563
3	251	43	27	88	49	11
	309	54	84	0	6	96
	20	39	57	69	11	159
	37	18	260	27	46	114
	81	106	26	3	3	102
	304	202	197	26	20	33
	51	26	81	64	55	17
	134	4	400	145	20	68
	178	20	28	126	87	44
	410	0	81	12	91	76
	76	107	459	5	72	134
	10	8	381	35	28	252
	124	9	561	44	99	139
	106	26	59	10	62	282
	129	51	151	33	81	60
	302	28	76	4	45	40
	177	0	84	9	83	83
	65	82	528	283	17	96
	186	43	26	89	66	10
	16	3	81	52	10	17
	21	36	44	6	25	27
	97	11	131	43	45	84
	415	75	54	64	22	57
	255	76	190	173	62	170
	282	65	129	11	175	59
	86	13	53	104	150	73
	105	28	17	4	97	390
	277	6	55	28	33	68
		51	35	43	59	80
		13	40	46	31	178
