# Supplementary material for: Tribbles1 is host protective during in vivo mycobacterial infection
Source: eLife. 2024 Jun 18;13:e95980. doi: 10.7554/eLife.95980 (PMC11186633; doi:10.7554/eLife.95980)
Supplement: Figure 8—source data 2. [file elife-95980-fig8-data2.zip › Figure 8-source data 2.csv]

	PR	trib1	tyr	tyr + trib1	cop1	cop1 + trib1
1	23.972820	24.822570	7.735577	34.905790	17.481330	16.711920
	19.779280	31.848620	6.231837	9.330136	13.483170	14.072120
	12.127690	16.899920	10.360020	17.752670	9.351667	15.576390
	10.472460	31.057450	5.930037	18.764990	13.218330	4.272078
	19.306870	29.673470	4.489037	21.042490	12.213580	4.374092
	11.587430	23.463640	4.880814	12.224380	10.648330	2.798246
	18.883970	3.761096	29.629810	19.134640	9.056819	10.649780
	11.850840	8.215776	21.276030	32.519830	12.370930	8.367675
	10.010240	8.503683	8.077278	28.105710	7.368061	7.825037
	8.707724	7.876340	16.607670	15.868620	6.630757	7.973463
	7.736240	6.613848	14.590940	16.367430	13.786460	7.915409
	6.226592	4.144857	12.360480	14.181720	9.113579	3.152492
	3.199918	23.721780	17.935210	38.771430	12.039020	15.470230
	3.203492	19.466850	7.186607	24.187280	11.965430	31.624620
	2.893109	20.051720	5.867073	21.225790	10.830280	30.320620
	2.972313	37.574410	5.464205	48.056830	7.639200	34.529520
	1.833576	18.432200	5.664611	31.446140	12.934800	12.196960
	2.666582	24.889830	7.306700	14.081650	7.822294	16.216800
	8.850108	20.580560	9.296528	19.665270	7.904216	8.069079
	11.674940	19.132810	15.930340	28.034200	9.113496	8.687770
	13.746890	13.397410	11.247760	15.130610	6.570456	6.666976
	6.108910	15.261760	9.038628	11.197260	9.661468	5.710929
	5.193806	22.699860	9.360298	18.073750	6.042736	4.159212
	4.865965	19.486130	8.070148	11.344660	8.727388	4.470354
	6.618718	50.125240	12.544510	37.553610	19.628760	8.518672
	8.278802	43.464460	14.386120	46.909140	13.552400	13.529300
	8.869509	23.894860	8.860132	31.694990	8.555420	10.943290
	4.619455	20.965840	7.814203	23.125480	15.553150	10.419110
	5.892998	24.160020	6.220081	22.386020	11.833720	7.411942
	6.097357	7.842498	4.420927	20.357030	12.713430	14.626290
	12.497660	32.525650	9.061860	22.639360	7.480086	13.807090
	12.825300	17.274590	11.368320	32.670090	6.823881	13.928400
	11.198610	43.248080	6.715880	26.103810	4.607881	19.548330
	7.803000	30.000320	4.869320	13.593850	4.759905	8.759078
	11.377560	26.334970	6.558520	26.108340	3.853229	9.335827
	5.483880	25.878270	6.377180	23.206000	2.297847	6.280069
2	14.362260	44.103990	27.870300	63.245320	28.013790	8.158420
	24.871010	38.418240	22.132280	49.067950	18.607260	4.933376
	12.475100	52.331820	22.869130	56.681580	15.650770	9.436024
	22.724240	52.905530	18.694370	34.710500	15.090600	3.768836
	15.638350	40.448360	17.946370	44.317970	16.688920	5.912328
	17.035670	28.889310	22.076570	62.160470	23.489070	3.038184
	17.836040	50.798890	19.617520	29.885990	16.411510	18.114110
	13.239910	56.399170	39.322580	32.108260	10.731220	10.360280
	13.764770	54.035620	12.495270	35.514430	7.981723	16.616230
	9.538795	43.588320	17.784540	54.398670	3.551260	12.013500
	9.713890	51.252080	11.256500	45.811030	3.116290	18.809070
	8.255654	61.243690	12.323770	19.857070	1.467705	17.115590
	27.239020	40.698570	19.450700	57.259160	31.355630	29.659510
	11.494790	35.704440	20.685590	36.895050	20.779010	14.210410
	17.104200	27.324970	14.319170	57.655050	17.196490	8.579742
	17.514720	36.837600	12.886960	26.905400	13.683690	14.926370
	8.497195	40.665690	7.516513	35.549860	19.282310	16.260950
	5.806531	30.329040	7.132857	23.062620	18.288340	9.274588
	26.563820	61.346990	21.918800	41.840160	28.763710	20.406330
	18.187870	58.493890	29.812600	51.104290	15.660450	11.852790
	12.013700	38.370520	22.884020	44.997540	15.332750	20.421320
	10.367750	29.829860	16.296590	47.601790	23.453250	16.508490
	10.724290	43.433440	28.444590	34.851450	9.404699	14.871440
	9.722468	39.051340	21.267240	45.821900	13.744940	16.312640
	13.202930	51.135780	26.141990	37.928700	20.483990	35.242350
	11.007050	35.438610	17.665050	44.052020	18.944580	22.960220
	5.320712	27.775330	16.859960	22.495000	17.703460	35.393220
	2.664707	34.340390	12.952570	46.244170	8.949185	36.479590
	9.243789	36.017790	11.916610	48.602670	15.343350	24.159850
	3.153112	48.680420	17.193810	26.093550	18.115980	23.479770
	21.326420	70.174850	20.420080	50.787230	16.142880	21.664750
	22.282580	30.451410	15.641730	23.620140	12.226360	19.498720
	26.059300	21.278170	14.173080	29.843840	9.649500	22.650500
	6.475128	36.721230	8.136920	39.978630	11.388100	15.489170
	8.392584	26.121650	6.105680	31.683510	27.683800	16.275680
	4.874784	33.982600	7.511153	50.082440	24.380370	17.357760
3	11.013190	27.681310	22.724330	40.197580	28.387910	23.349340
	6.158642	24.325960	16.059660	15.069990	24.138200	9.124772
	17.821740	38.169630	15.542420	26.871060	23.042500	12.775780
	14.645330	28.937880	16.040090	28.002900	19.052260	13.763690
	11.364650	26.679050	21.294210	38.581230	12.844370	10.951440
	12.369150	26.362620	14.268760	41.861330	34.224280	12.202000
	17.704080	27.208350	16.064850	27.392170	26.475210	6.396182
	14.851950	19.569640	16.601100	21.133510	21.599940	8.192235
	7.399275	60.586990	12.691330	14.751450	19.338300	5.280594
	13.625580	37.378160	13.118010	15.800860	13.970770	4.497042
	7.680843	12.530290	10.818430	14.366150	19.725840	7.966687
	22.695900	35.426950	7.753072	14.061550	12.307640	8.687139
	14.981750	26.374720	18.664880	42.550750	31.490070	14.975450
	18.136940	41.168520	25.518480	54.624030	27.103950	16.833930
	21.916320	44.564420	24.930360	31.575670	20.463510	14.574350
	19.552040	44.491980	19.467560	30.684560	22.355250	13.696530
	16.954290	26.048110	17.810730	24.657220	16.596190	14.849200
	17.440570	35.594400	8.195288	30.354000	12.926340	8.759429
	19.973930	24.453830	10.316850	32.217050	20.822150	18.953500
	17.151360	27.344850	13.497520	25.649390	12.387370	19.604860
	23.534050	35.560630	7.468644	23.677570	14.205680	16.241380
	19.427300	40.889060	15.650280	24.603850	11.779960	19.795000
	21.047390	24.265910	15.701310	30.528810	9.512064	26.321970
	13.816720	27.263580	8.999380	23.681890	5.623307	18.637360
	7.624018	27.916090	12.781410	49.304630	7.153574	11.444400
	7.961724	24.406650	24.080680	41.321180	11.299260	14.647920
	17.208470	28.472200	10.751490	33.655250	19.004620	12.378880
	6.968346	38.897040	10.315540	34.291210	8.712570	13.519240
	8.527385	33.072830	20.117530	23.714900	12.968810	14.952640
	6.259577	53.879270	24.014910	36.887090	10.703150	11.590880
	38.299730	32.901730	12.056330	24.694030	25.622290	14.145220
	29.573500	41.288690	7.529016	28.080530	12.960960	16.782850
	31.809720	27.602450	10.216370	39.592950	12.695580	13.710840
	19.141990	33.023000	7.415635	28.915450	20.765440	18.127970
	22.405040	32.784130	7.964475	15.650470	12.351510	14.875530
	22.509840	26.850180	5.278868	26.619890	12.454320	10.859080
